# Supplementary material for: Unveiling the Structure of PROT and ATB0,+: Unique Members of the Glycine Transporter Subfamily
Source: Molecules. 2025 Nov 14;30(22):4412. doi: 10.3390/molecules30224412 (PMC12655857; doi:10.3390/molecules30224412)
Supplement: Supplementary file 1 [file molecules-30-04412-s001.zip]

Archive with 1 entries (1 files):
- molecules-3945963-supplementary.pdf
